# Supplementary material for: Joint Registration and Conformal Prediction for Partially Observed Functional Data
Source: J Comput Graph Stat. Author manuscript; Available in PMC 2026 May 12. (PMC13160368; doi:10.1080/10618600.2026.2634823)
Supplement: Supp 1 [file NIHMS2168257-supplement-Supp_1.zip]

Archive with 4 entries (4 files):
- JointRegistrationConformalPrediction_MATLAB2022b.zip
- JointRegistrationConformalPrediction_MATLAB2025b.zip
- README.md
- ucgs_a_2634823_sm2285.pdf
