# Supplementary material for: Joint Registration and Conformal Prediction for Partially Observed Functional Data
Source: J Comput Graph Stat. Author manuscript; Available in PMC 2026 May 12. (PMC13160368; doi:10.1080/10618600.2026.2634823)
Supplement: Supp 1 [file NIHMS2168257-supplement-Supp_1.zip › README.md]

#  Joint Registration and Conformal Prediction for Partially Observed Functional Data

## Contents

This README file provides step-by-step instructions on how to reproduce results and figures in Section 3, Section 5 and Section 6 of the main paper for submission JCGS-25-272.

## Hardware requirements

- High-performance computing server.
- Laptop PC.

All simulations and data examples were implemented on a computing server with 6 parallel Intel(R) Xeon(R) CPU's, or a laptop PC (x86_64-apple-darwin17.0 (64-bit), 8-core CPU, 16GB memory).

## Library and package dependencies

- MATLAB 2022b (or 2025b): 

  fdasrvf 3.6.3 (or 3.6.9) https://www.mathworks.com/matlabcentral/fileexchange/66494-fdasrvf
  
  shadedErrorBar 1.65.0.4 https://www.mathworks.com/matlabcentral/fileexchange/26311-raacampbell-shadederrorbar
- R (4.4.0): refund 0.1-37 https://cran.r-project.org/web/packages/refund/index.html  
R.matlab 3.7.0 https://cran.r-project.org/web/packages/R.matlab/index.html
- Python (3.10.9):
requests 2.28.1 https://pypi.org/project/requests/  
pandas 1.5.3 https://pypi.org/project/pandas/

Note: There are two versions of code (JointRegistrationConformalPrediction_MATLAB2022b.zip and JointRegistrationConformalPrediction_MATLAB2025b.zip). Code in JointRegistrationConformalPrediction_MATLAB2022b.zip is compatible with MATLAB 2022b and fdasrvf 3.6.3. Code in JointRegistrationConformalPrediction_MATLAB2025b.zip is compatible with MATLAB 2025b and fdasrvf 3.6.9. We provided the code used in fdasrvf package 3.6.3 (or 3.6.9) in the subfolder jdtuck-fdasrvf_MATLAB-3.6.3.0 (or fdasrvf_MATLAB-3.6.9); see File structure below. 

The lastest version of MATLAB is MATLAB 2025b with fdasrvf 3.6.9, but some functions used in fdasrvf 3.6.3 are deprecated there. If you are getting an error message when running code in JointRegistrationConformalPrediction_MATLAB2022b.zip with the latest MATLAB version (2025b), it may due to fdasrvf version mismatch. Please try the another version of code in JointRegistrationConformalPrediction_MATLAB2025b.zip.

## File structure

- data: contains data for Berkeley growth rate functions and PQRST complexes; contains subfolders to store temperature data.
- figure: contains subfolders for storing figures.
- result: contain subfolders for storing output results and log files for server jobs.
- slurm: for storing .sh files for submitting server jobs.
- jdtuck-fdasrvf_MATLAB-3.6.3.0 (or fdasrvf_MATLAB-3.6.9): contains all functions in fdasrvf package 3.6.3 (or 3.6.9); one can choose to install add-on from MATLAB or use functions in this subfolder directly.
- Functions: contains functions for code implementation:  
  - GenerateBasis: generate Fourier basis.  
  - GenerateData: simulate data from a homogeneous or heterogenous population.  
  - GenerateDataNoisy: simulate data with i.i.d. Gaussian noise.  
  - my_curve_to_q: compute SRSF transformation.  
  - PreSmoothingCurve: smooth curves using Fourier basis projection or moving average.  
  - Resample: resample curve on a specified size of uniform time grid.  
  - shadedErrorBar: for visualization (see link above for details).

## Two simple examples

To check reproducibility on a local laptop PC without requiring a computing server or the temperature data (that take much more time), we offer two examples to generate results in Figure 2 in Section 3 and Figure 8 in Section 6, which together should take no more than 12 hours. The complete implementation of all other simulations and data examples are provided in the next section.

1. Unzip the code file on your PC (this is the main directory). 

2. Set up MATLAB and R executable (if you haven't already). If you have macOS, run

```
echo 'export PATH="/Applications/MATLAB_R<version>.app/bin:$PATH"' >> ~/.zshrc

```
 where `PATH` is the MATLAB executable in your system's `PATH` and `<version>` is the version of MATLAB, e.g., `2022b` or `2025b`.

 Note: `/Applications/MATLAB_R<version>.app/bin` is the default location for the MATLAB executable on macOS, but it may be different if another path was chosen for installation.

Similarly, for Rscript, run

```
echo 'export PATH="/usr/local/bin:$PATH"' >> ~/.zshrc
```
Note: again, the path may vary depending on where R is isntalled.

If you have Windows, run

```
$env:Path += ";C:\Program Files\MATLAB\R<version>\bin"
$env:Path += ";C:\Program Files\R\R-<version>\bin"
```

3. Compile DynamicProgrammingQ.c for registration using Dynamic Programming algorithm.

Install compiler on Windows/macOS. For Windows, use MATLAB Add-ons and install MinGW-w64. For macOS, install XCode.

In terminal, go to ```./jdtuck-fdasrvf_MATLAB-3.6.3.0/DP/``` if you are using MATLAB 2022b with fdasrvf 3.6.3, or ```./fdasrvf_MATLAB-3.6.9/DP/``` if you are using MATLAB 2025b with fdasrvf 3.6.9, then run

```
matlab -batch "mex -setup C; mex DynamicProgrammingQ.c"
```

4. To reproduce Figure 2 in Section 3, in the main directory, run the following commands in order:

```
matlab -batch "timevar=0; SimFig1"
matlab -batch "timevar=1; SimFig1"
matlab -batch PlotFig1
```
Note: `timevar=0` or `timevar=1` specifies using data without or with phase variation. It takes around 5 hours to run each case (to indicate the progress, the code outputs the current Monte Carlo replicate, b, out of B=1000). Results are stored in `./result`. Figures are stored in `./figure/motivation`.

5. To reproduce Figure 8 in Section 6:

- Download the traffic flow data ```vdaoas-2.mat``` from the supplementary material in Jiao, Aue and Ombao (2023): https://www.tandfonline.com/doi/full/10.1080/01621459.2021.1929248, and store it in `./data`.

- In the main directory, run the following commands in order:

```
matlab -batch "normalize = 1; Real1_Comparison_FFCP"
matlab -batch "normalize = 1; Real1_Comparison_SFCP"
Rscript ComparisonRealSoF.R 1
Rscript ComparisonRealFoF.R 1
matlab -batch "normalize = 1; PlotReal1"
```
Note: ```normalize = 1``` normalizes the functions to have unit norm. This should take less than 15 minutes. Results are stored in `./result/Real1`. Figures are stored in `./figure/Real1`.

## Full implementation of all other simulations and data examples in Section 5 and Section 6

### Preparation

Note: Steps 1-3 request temperature data from the National Oceanic and Atmospheric Administration (NOAA) that is used in data example 2 (the MDT example) in Section 6; step 4 simulates data for methods comparison in Simulation 1 in Section 5; steps 5-6 set up file directories and prepare for job submission on a computing server for Simulations 1-3 in Section 5. 

Here, we are not providing the temperature data directly because NOAA API service requires a token request for data access (step 1), and the token is unique for every email address. We expect that the downloaded and processed data will reproduce results and figures for the MDT example if one follows steps 1-3.

1. [data] To request maximum daily temperature data from NOAA:  
- Request a token to access the CDO web services. Follow instructions at https://www.ncdc.noaa.gov/cdo-web/token.  
- Set the token as an environment variable on your machine:  
  - On Windows, run `$env:MY_API_TOKEN = "your_token_here"` in Command Prompt.
  - On macOS and Linux, run `echo 'export MY_API_TOKEN="your_token_here"' >> ~/.zshrc` in terminal and then run `source ~/.zshrc`.  
- After setting the environment variable, check if it is set correctly:  
  - On Windows: run `$env:MY_API_TOKEN`.  
  - On macOS/Linux: run `echo "$MY_API_TOKEN"`.

2. [data] To download the temperature data, under main directory, run
    ```
    python weatherData.py
    ```
    Note: the CDO web service can be unstable with multiple data requests in a short period of time, with error message "fail to fetch data: 503". This would not stop the data fetching procedure, but some data files may be missing in the end. If you get the error messages, please double check if the downloaded data is intact and redownload the missing files (one error message should correspond to one file missing).
    - For year 1950-2024, there should be one .csv file for each month from January 1 to December 31.
    - For year 2025, there should be one .csv file for each month from January 1 to March 13.
    - Two example file names (the first one and the last one) are climate_1950_01-01_01-31.csv and climate_2025_03-01_03-13.csv.
3. [data] To organize the temperature data to reproduce the MDT data example in Section 6, run
```
matlab -batch weatherDataPreprocessing
```
4. [data] To simulate data for Simulation 1 in Section 5, run
```
matlab -batch "timevar = 0; SimData"
matlab -batch "timevar = 1; SimData"
```
5. [server] Upload the main directory (rename the folder as JointRegistrationConformalPrediction) and all subfolders and files to the following directory on a computing server:
   ```
   /home/Scholar123/
   ```
   where `Scholar123` is a placeholder username, and should be substituted by `your_username`.

6. [server] Replace `Scholar123` by `your_username` in scripts.R (this R script generates all .sh files and submits all jobs to the cluster):
   ```
   sed -i 's/Scholar123/your_username/g' scripts.R
   ```
Note: we will continue using `Scholar123` as the username to specify directories in subsequent instructions. For all places where it appears, please replace `Scholar123` by `your_username`. 

Note: If the directory structure on the server is different from what is listed here, you may need to change directories in `scripts.R` correspondingly.

### Run simulations on a computing server

1. Simulations in Section 5 are computationally intensive and are expected to run on a high-performance computing server. After logging in to your account, run
```
cd /home/Scholar123/JointRegistrationConformalPrediction
module load gnu
module load R
Rscript scripts.R
```
This generates all .sh files, which are stored in `./slurm`, and submits all jobs to run on the computing server. Alternatively, one can submit jobs for each simulation separately, following the comments in scripts.R. The logs, i.e., script outputs and error messages, are stored in `./result/logs`.
 
Note: we specify the script names and result subfolders corresponding to each simulation as follows.

- Simulation 1 in Section 5: `ComparisonSimSoF.R`, `ComparisonSimFoF.R`, `Sim1_Comparison_FFCP.m` and `Sim1_Comparison_SFCP.m`. Results are stored in `./result/Sim1`.
- Simulation 2 in Section 5: `Sim2_OtherPattern.m`. Results are stored in `./result/Sim2`.
- Simulation 3 in Section 5: `Sim3_PredictPhase.m`. Results are stored in `./result/Sim3`.

2. After all of the jobs are finished, download subfolders listed above under `./result` with all of the files, and replace the local subfolders under `./result` with downloaded ones.

### Run data example 2 on laptop PC

In the main directory, run

```
matlab -batch Real2_SFCP
matlab -batch Real2_SFCP_smooth
matlab -batch "smooth = 0; PredictPhaseReal2"
matlab -batch "smooth = 1; PredictPhaseReal2"
```
All result files are stored in subfolders `./result/Real2` and `./result/Real2Smooth`.

### Generate tables and figures

1. To generate Figure 5 and Table 2 in Section 5, Simulation 1, run
```
matlab -batch PlotSim1
```
Results for Table 2 are stored in `./result/Sim1/Comparison_overallcoverage.mat`. Figures are stored in `./figure/Sim1`.

2. To generate Figure 6 in Section 5, Simulation 2, run
```
matlab -batch PlotSim2
```
Figures are stored in `./figure/Sim2`.

3. To generate Figure 7 in Section 5, Simulation 3, run
```
matlab -batch PlotSim3
```
Figures are stored in `./figure/Sim3`.

4. To generate Figure 9 in Section 6, data example 2, run
```
matlab -batch PlotReal2
matlab -batch PlotReal2Smooth
matlab -batch "smooth = 0; PlotPhaseReal2"
matlab -batch "smooth = 1; PlotPhaseReal2"
```
Figures are stored in `./figure/Real2` and `./figure/Real2Smooth`.
